# Supplementary material for: Rehabilitation technologies and interventions for individuals with spinal cord injury: translational potential of current trends
Source: J Neuroeng Rehabil. 2018 May 16;15:40. doi: 10.1186/s12984-018-0386-7 (PMC5956557; doi:10.1186/s12984-018-0386-7)
Supplement: Supplementary file 1 — Supplementary Info - Data Extraction Table JNER. (XLSX 91 kb) [file 12984_2018_386_MOESM1_ESM.xlsx]

## Sheet: Master
Study Name	Source	NCT Number	Study Type	Status	Country	Study Objectives	Participant Inclusion Criteria	Injury Level	Incomplete/Complete	Chronic/Acute	Outcomes Used	Walking Tests	Balance/Postural control	Arm FunctionTests	Motor Evoked potential	AISA	Strength	Independence	Intervention Type	Intervention Description	Upper Extremity	Lower Extremity	Participant Perspective on Effects	Device / Intervention Questionnaire	QoL Questionnaire	Economic Analysis	Evaluation of Clinical Utility	Weblink	Classification of ABT
FES Bicycling	SCI AB	N/A			Canada	Re-establish walking rhythm with the use of FES assisted arm and leg exercises	Adults, incomplete SCI > 8 months ago who can take a few steps with a walking aid	C4 - T12	Incomplete	Subacute	NS								FES	FES and Bicycling	Yes	Yes	No	No	No	No	No	http://www.scialberta.ca/study/fes-bicycling	FES (cycling)
Acquisition and retention of a skilled locomotor task in people with spinal cord injury	ICORD	N/A			Canada	Evaluate initial and maintained performance improvements with practice of a skilled walking task	Motor incomplete SCI, more than a year ago, can walk on BWST, stable medical condition	Not specified - but motor incomplete injury	Incomplete	Chronic	NS	Yes	No	No	No	No	No	No	Activity-based	Lokomat, BWSTT	No	Yes	No	No	No	No	No	http://icord.org/studies/2016/03/locomotor-skills-tasks/	Robotics (Lokomat)
Body Weight Supported Treadmill Training as Physical Therapy Treatment to Spinal Cord Injury Patients	SCOPE Clinicaltrials.gov	NCT02031835	Interventional	Currently Recruiting	Greece	Assess effects of BWSTT on QoL, walking capability, spasticity, functions in everyday life, BMD, hematological factors.	SCI, AIS B/C/D, clinically stable	NS	Incomplete	NS	WISCI ISNCSCI Ashworth Quality of Life DXA	Yes	No	No	No	Yes	No	Yes	Activity-based	BWSTT	No	Yes	No	No	Yes	No	No	https://clinicaltrials.gov/ct2/show/study/NCT02031835?term=NCT02031835&rank=1	BWSTT
Aquatic vs. Land Locomotor Training Overground Locomotor Training in Improving Ambulatory Function and Health-Related Quality of Life (ALT)	SCOPE Clinicaltrials.gov	NCT02774603	Interventional, Randomized, Parallel Assignment	Currently Recruiting	USA	Evaluate efficacy of ALY compared to LT in improving ambulatory function and health-related QoL	Adult, motor incomplete (AIS C/D), can walk 10m w/ assistive device	C1 - C7	Incomplete	Chronic	6MWT Berg Health Survey (SF-36) QoL	Yes	Yes	No	No	No	No	No	Combination	Aquatic Locomotor training with BWST	No	Yes	No	No	Yes	No	No	https://clinicaltrials.gov/ct2/show/study/NCT02774603?term=NCT02774603&rank=1	BWSTT (aquatic enviro)
The ATLET Study: Can Subjects With Incomplete Spinal Cord Injury Learn to Walk? (ATLET)	SCOPE Clinicaltrials.gov	NCT00854555	Interventional, Randomized, Parallel Assignment	Currently Recruiting	Norway	Assess if BWS LT results in partial/full ability in ability to walk/stand in motor incomplete SCI Robotics vs manual LT	AIS C/D, wheelchair dependent, > 2 years since injury	NS	Incomplete	Chronic	Recovery of ability to walk/stand Improved ADL function Balance, LE strength Sensation, AIS, QoL	Yes	Yes	No	No	Yes	Yes	Yes	Robotics	Manual LT vs Robotic LT	No	Yes	No	No	Yes	Yes	No	https://clinicaltrials.gov/ct2/show/study/NCT00854555?term=NCT00854555&rank=1&view=record	Robotics (LE)
Robotic Gait Training in Spinal Cord Injury	SCOPE Clinicaltrials.gov	NCT02749357	Interventional, Randomized, Parallel Assignment	Not yet recruiting	Mexico	Robotic (Lokomat) LT comparing training session duration of 60 minutes vs. 30 minutes	AIS C/D, can walk with/without walking aids, at least 6 months evolution	NS	Incomplete	Subacute/Chronic	Gait Rite System Measures Lokomat Measures SCIM III	Yes	No	No	No	No	Yes	Yes	Robotics	Lokomat 30min vs 60 min	No	Yes	No	No	Yes	No	No	https://clinicaltrials.gov/ct2/show/study/NCT02749357?term=NCT02749357&rank=1	Robotics (Lokomat)
Gait Adaptation for Stroke Patients With Augmented Reality (GASPAR)	SCOPE Clinicaltrials.gov	NCT02808078	Interventional, Randomized, Parallel Assignment	Currently Recruiting	Switzerland	6 Treadmill Kinematics Study of added benefit of augmented reality system in persons receiving treadmill gait training	Acute to subacute phase(max 40 days after accident), paresis of lower extremities/sever balance disorders/no walking at entry, ability to walk 2 minutes w/ minimal aid	NS	NS	Acute	2MWT Berg Balance Falls Efficacy ScaleSF-36 Treadmill Kinematics Perception of Intervention Questionarre	Yes	Yes	No	No	No	No	No	Virtual Reality	Gait training on a treadmill equipped with an augmented (visual) reality system compared to standard gait training	No	Yes	No	Yes	Yes	No	No	https://clinicaltrials.gov/ct2/show/study/NCT02808078?term=NCT02808078&rank=1	Virtual Reality (with treadmill training)
Combined Tactile and Proprioception Training After Spinal Cord Injury	SCOPE Clinicaltrials.gov	NCT02554058	Interventional, Single group assignment	Completed	Canada	Effects of Training With a Novel Rehabilitation Bike on the Functional Recovery and Corticospinal Plasticity	traumatic AIS C/D SCI, can walk > 10m, >12 months post injury	NS	NS	Chronic	MEP amplitude H-reflex Berg Balance 10MWT, 2MWT WISCI Ashworth	Yes	Yes	No	Yes	No	No	No	Other	Device: Novel rehabilitation bike incorporating mechanical stimulators on bike pedals: studying effect on balance, walking and neurophysiology in iSCI	No	Yes	No	No	No	No	Yes	https://clinicaltrials.gov/ct2/show/study/NCT02554058?term=NCT02554058&rank=1	Augmented Sensory Stim (during cycling)
Training of Eccentric Knee Function After SCI	SCOPE Clinicaltrials.gov Craig H Neilsen	NCT02498548	Interventional, Randomized, Parallel Assignment	Currently Recruiting	USA	Motor Control Training to evaluate the effect of downhill training at moderate speeds on knee function. Comparing uninjured controls vs. locomotor trained iSCI without and with knee joint rehabilitation	Incomplete SCI, AIS C/D, d/c 6 months ago from rehabilitation, ability to take some steps	C1-T10	Incomplete	Subacute/Chronic	6 MWT, 10MWT Knee power absorption Eccentric knee contraction Neuromuscular Recovery Scale Berg Balance	Yes	Yes	No	No	No	No	No	Activity-based	Downhill LT training	No	Yes	No	No	Yes	No	No	https://clinicaltrials.gov/ct2/show/NCT02498548?term=NCT02498548&rank=1	Overground Gait Training (incorporating eccentric strength training)
Training of Eccentric Hip Function After SCI	SCOPE Clinicaltrials.gov Craig H Neilsen	NCT02821845	Interventional, Randomized, Parallel Assignment	Currently Recruiting	USA	Motor Control Training to evaluate the effect of downhill training on hip function. Comparing uninjured controls vs. locomotor trained iSCI without and with hip joint rehabilitation	Incomplete SCI, AIS C/D, d/c 6 months ago from rehabilitation, ability to take some steps	C1-T11	Incomplete	Subacute/Chronic	6 MWT, 10MWT Frontal Hip Loading Response Eccentric knee contraction Neuromuscular Recovery Scale Berg Balance QoL Score	Yes	Yes	No	No	No	No	No	Activity-based	Downhill LT training	No	Yes	No	No	Yes	No	No	https://clinicaltrials.gov/ct2/show/study/NCT02821845?term=NCT02821845&rank=1	Overground Gait Training (incorporating eccentric strength training)
Recovery of Upper Limb Function in Persons With Spinal Cord Injury: Lead-In Study (MyndMove)	SCOPE Clinicaltrials.gov	NCT02799966	Interventional, Non-randomized, parallel assignment	Not yet open for recruitment	Canada	Study of the effectiveness of MyndMove therapy in improving the ability of individuals to voluntarily move their arms and hands	Traumatic, AIS B, C, D SCIM Self-Care score ≤10 No existing estim device	C4-C7	Incomplete	All	SCIM GRASSP TRI-HFT ARAT	No	No	Yes	No	No	No	Yes	FES	Study of the effectiveness of MyndMove therapy in improving the ability of individuals to voluntarily move their arms and hands	Yes	No	No	No	No	No	No	https://clinicaltrials.gov/ct2/show/NCT02799966?term=NCT02799966&rank=1	FES (UE)
Intelligent Activity-based Client-centred Training (i-ACT)	SCOPE Clinicaltrials.gov	NCT02982811	Interventional, Non-randomized, parallel assignment	Not yet open for recruitment	Belgium	Study to determine whether use of iACT device adds to benefits of Standard Rehabilitation therapy in persons with CNS impairments	CNS disease, SCI≥3m, actively involved in rehab program	NS	NS	All	Wolf Motor Function Test Manual Ability Measure Modified Fatigue Impact Scale Trunk Impairment Scale SF-36 Canadian Occupational Performance Measure	No	No	Yes	No	No	No	No	Activity-based	Training with intelligent Activity-based Client-centered Training (iACT) device vs. Standards Rehabilitation Therapy alone during	Yes	No	Yes	No	YES	No	No	https://clinicaltrials.gov/ct2/show/NCT02982811?term=NCT02982811&rank=1	UE exercises
Functional Electrical Stimulation (FES) and Reconstructive Tetraplegia Hand and Arm Surgery (FES)	SCOPE Clinicaltrials.gov	NCT03048331	Interventional, Randomized, Parallel Assignment	Currently Recruiting	Switzerland	Pilot Study of FES in in persons with tetraplegia who receive UE reconstructive surgery	Age≥18yr AIS A, B, C, D Planned UE reconstructive surgery	C4-T1	Both	Subacute/Chronic	Force, Power of treated muscle COPM Surface EMG Treatment Effectiveness (Questionnaire) Ultrasound (Muscle Volume)	No	No	Yes	No	No	No	No	FES	Surface FES in persons who have had UE reconstructive surgery (tendon and/or nerve transfers) to determine if the additional of FES vs. standard therapy can improve motor learning and functional outcomes after these surgeries	Yes	No	Yes	Yes	No	No	No	https://clinicaltrials.gov/ct2/show/NCT03048331?term=NCT03048331&rank=1	FES (UE)
Epi Stim to Facilitate Standing and Stepping	SCOPE Clinicaltrials.gov	NCT02339233	Interventional, Single group assignment	Currently Recruiting	USA	1) to improve standing and stepping with the combination of epidural stimulation and locomotor training in individuals with functionally complete SCI; and 2) to provide critical information for the development of more advanced electrodes.	18-75yr Age SCI >= 1 year Unable to stand or step independently	Above T10	NS	Chronic	Voluntary Movement	No	No	No	No	No	No	No	Spinal Cord Stimulation	Implantation and use of spinal epidural 16 electrode array for spinal cord electrical stimulation to facilitate standing and stepping BWSTT	No	Yes	No	No	No	No	No	https://clinicaltrials.gov/ct2/show/NCT02339233?term=NCT02339233&rank=1	SC (epidural) stim for standing & walking
Spinal Cord Injury Epidural Stimulation	SCOPE Clinicaltrials.gov Craig H Neilsen	NCT02592668	Interventional, Single group assignment	Ongoing, not recruiting	USA	feasibility study to test the use of epidural stimulation to restore volitional function previously lost due to spinal cord injury	Non progressive, AIS A/B SCI >=2 years post injury	C7-T10	NS	Chronic	Unassisted Sitting Time Presence of LE Volition Coordinated Treadmill Stepping Standing Wt. Bearing Time NeuroRecovery Scale	Yes	Yes	No	No	No	No	Yes	Spinal Cord Stimulation	Implantation of a lumbar epidural stimulator. Epidural spinal cord stimulation combined with structured program of physical rehabilitation and treadmill step training	No	Yes	No	No	Yes	No	No	https://clinicaltrials.gov/ct2/show/NCT02592668?term=NCT02592668&rank=1	SC (epidural) stim for LE function
Epidural Stimulation After Neurologic Damage (E-STAND)	SCOPE Clinicaltrials.gov Craig H Neilsen	NCT03026816	Interventional, Single group assignment	Not yet recruiting	USA	to investigate and establish the use of SCS for volitional movement	AIS A/B, >1year since injury, >6months from any required spinal instrumentation	C6-T10	Complete	Chronic	Brain Motor Control Assessment Volitional Movement Sympathetic Skin Response Blood Pressure Cerebral Blood Flow (tilt table) Arterial Stiffness	Yes	No	No	No	No	No	No	Spinal Cord Stimulation	Epidural Stimulation for Chronic Motor Complete SCI	No	Yes	No	No	Yes	No	No	https://clinicaltrials.gov/ct2/show/NCT03026816?term=NCT03026816&rank=1	SC (epidural stim), don't know if UE or LE
Improve Dynamic Lateral Balance of Humans With SCI	SCOPE Clinicaltrials.gov	NCT02991248	Interventional, Randomized, Parallel Assignment	Not yet recruiting	USA	To test whether pelvis perturbation training paired with transcutaneous spinal direct current stimulation (tsDCS) will be effective in improving dynamic balance and locomotor function in humans with SCI	Passive range of motion of legs within functional limits of ambuation, can walk w/ or w/o orthotics (that don't cross the knee) for more than 10 m	C4-T10	NS	NS	Gait Speed 6MWT Dynamic Gait Index Berg Balance Scale	Yes	Yes	No	No	No	No	No	Combination	Robotics and Spinal Stimulation One group will receive pelvis perturbation training paired with tsDCS, one group will receive pelvis perturbation training paired with sham, and one group will receive treadmill training	No	Yes	No	No	No	No	No	https://clinicaltrials.gov/ct2/show/NCT02991248?term=NCT02991248&rank=1	Combo (robotics for pelvis pert plus direct current to SC)
Spinal Cord Neuromodulation for SCI	SCOPE Clinicaltrials.gov	NCT02313194	Interventional, Non-randomized, Single group assignment	Currently Recruiting	USA	This study is designed to assess the strategy of using spinal cord stimulation to improve the ability to move in spinal cord injured humans.	>= 1 year post injury	Above C5	NS	Chronic	Assessment of Arm and Hand Function Formal Motor Testing	No	No	Yes	No	No	No	No	Spinal Cord Stimulation	implanted epidural electrode array for spinal cord stimulation to improved arm and hand function in subjects with nonprogressive SCI above C5	Yes	No	No	No	No	No	No	https://clinicaltrials.gov/ct2/show/NCT02313194?term=NCT02313194&rank=1	SC stim (UE)
STIMO: Epidural Electrical Simulation (EES) With Robot-assisted Rehabilitation in Patients With Spinal Cord Injury. (STIMO)	SCOPE Clinicaltrials.gov	NCT02936453	Interventional, Single group assignment	Currently Recruiting	Switzerland	The study aims to make the patients walk better and faster	AIS C/D, SCI>=1 year, can stand with walker/crutches	Above T10	Incomplete	Chronic	WISCI 10 Meter Walk, 6 Minute Walk Weight Bearing Capacity AIS, SCIM III Berg Balance, SF-36 Urodynamics, Kinematics, EMG	Yes	Yes	No	No	Yes	No	Yes	Combination	Spinal stimulation and robot assisted rehabilitation Implanted closed-loop Epidural Electrical Stimulation (EES) combined with overground robot assisted rehabilitation training (STIMO) for improving ambulation in persons with chronic iSCI	No	Yes	No	No	Yes	No	No	https://clinicaltrials.gov/ct2/show/NCT02936453?term=NCT02936453&rank=1	Combo (SC/epidural stim with robotics)
Evaluation of an Advanced Lower Extremity Neuroprostheses (LE-IST)	SCOPE Clinicaltrials.gov	NCT00623389	Interventional, Single group assignment	Currently Recruiting	USA	To evaluate a surgically implanted functional electrical stimulation (FES) system to facilitate exercise, standing, stepping and/or balance in people with various degrees of paralysis	AIS A/B/C, >=6m since SCI	C6-T12	NS	Subacute/Chronic	Standing, walking and balance performance Standing duration, reachable workspace, and ability to perform other functional ADL	Yes	Yes	No	No	No	No	No	FES	IST-16 (16-channel implanted stimulator-telemeter) with pre- and postsurgical training to facilitate exercise, standing, stepping and/or balance	No	Yes	No	No	No	No	No	https://clinicaltrials.gov/ct2/show/NCT00623389?term=NCT00623389&rank=1	FES (implanted, LE)
Neural Control of Bilateral Movements After SCI	SCOPE Clinicaltrials.gov	NCT02446210	Interventional, Randomized, Crossover Assignment	Currently Recruiting	USA	The proposed project will examine cortical, corticospinal, and spinal contribution to bilateral hand and arm muscle activity during bilateral movements and spinal contributions to lower limb muscle activity.	>= 1m since SCI, can grip bilaterally, can ambulate a few steps	Above L5	NS	All	Motor Cortical Excitability EEG/EMG Enhanced motor UE Enhanced motor LE	Yes	No	Yes	No	No	No	No	Combination	Transcranial Magnetic Stimulation paired with Electrical Peripheral Nerve Stimulation	Yes	Yes	No	No	No	No	No	https://clinicaltrials.gov/ct2/show/NCT02446210?term=NCT02446210&rank=1	Combo of brain & peripheral nerve stim)
Directing Neuroplasticity to Improve Rehabilitative Outcomes of the Upper Limb in Incomplete Quadriplegia	SCOPE Clinicaltrials.gov	NCT01539109	Interventional, Randomized, Parallel Assignment	Currently Recruiting	USA	To investigate whether combining a noninvasive method of brain stimulation, called Transcranial Direct Current Stimulation (tDCS), enhances the effect of training of the affected upper limbs in patients with iSCI	iSCI >= 6m ago Cervical Level AIS B, C, D	Cervical Level	Incomplete	Subacute/Chronic	UEMS MRI of Brain TMS	No	No	Yes	No	No	No	No	Brain Stimulation	Transcranial Direct Current Stimulation (tDCS) vs. sham tDCS in incomplete cervical SCI patients undergoing rehabilitation training	Yes	No	No	No	No	No	No	https://clinicaltrials.gov/ct2/show/NCT01539109?term=NCT01539109&rank=1	Brain stim (tDCS, UE)
Conditioning Neural Circuits to Improve Upper Extremity Function	SCOPE Clinicaltrials.gov	NCT02611375	Interventional, Randomized, Parallel Assignment	Currently Recruiting	USA	To evaluate the effects of a type of non-invasive brain stimulation, known as tDCS, on hand function	SCI<6m, SCI>1yr AIS A/B/C/D	C1-C8	NS	Acute/Chronic	GRASSP UE Sensation (SemmesWeinstein) Perceived UE Performance & Satisfaction (COPM)	No	No	Yes	Yes	No	Yes	No	Combination	Transcranial Direct Current Stimulation (tDCS); Peripheral Nerve Somatosensory Stimulation PNSS; Sham (tDCS); each combined with functional task practice (FTP) to assess improvement in upper extremity function	Yes	No	Yes	No	Yes	No	No	https://clinicaltrials.gov/ct2/show/NCT02611375?term=NCT02611375&rank=1	Brain stim (tDCS, UE)
Association Between tDCS and Lokomat Training in Patients With Incomplete Spinal Cord Injury	SCOPE Clinicaltrials.gov	NCT02562001	Interventional, Randomized, Parallel Assignment	Not yet open for recruitment	Brazil	Study of tDCS on patients receiving Gait Training (Lokomat) and ARMEO Spring	AIS C/D, 1m<=SCI<=36m	NS	Incomplete	All	WISCI AIS Ashworth Berg Balance 10Meter, 6 Minute walk SCIM	Yes	Yes	Yes	No	Yes	No	Yes	Brain Stimulation	Active vs. placebo High definition transcranial electrical direct-current stimulation (tDCS) followed by robotic Lokomat BWSTT training and ARMEO Spring Inpatient vs outpatient	Yes	Yes	No	No	Yes	No	No	https://clinicaltrials.gov/ct2/show/NCT02562001?term=NCT02562001&rank=1	Combo of brain stim (tDCS) plus robotics for UE & LE
Effects of Transcranial Magnetic Stimulation in Incomplete Spinal Cord Injury	SCOPE Clinicaltrials.gov	NCT02899637	Interventional, Randomized, Crossover Assignment	Not yet open for recruitment	Brazil	To investigate the effects of repetitive Transcranial Magnetic Stimulation (rTMS) on sensory and motor performance of individuals with incomplete spinal cord injury (iSCI)	Stable iSCI	NS	Incomplete	NS	AIS ASIA Motor Score ASIA Sensory Score Fugl-Meyer Electromyography	No	No	Yes	No	Yes	No	No	Brain Stimulation	Repetitive, high frequency 5Hz Transcranial Magnetic Stimulation (rTMS) over the lower limb area of the motor cortex vs. sham rTMS over 5 consecutive days of treatment	No	Yes	No	No	No	No	No	https://clinicaltrials.gov/ct2/show/NCT02899637?term=NCT02899637&rank=1	Brain stim (rTMS, UE & LE)
Brain and Nerve Stimulation for Hand Muscles in Spinal Cord Injury and ALS	SCOPE Clinicaltrials.gov	NCT02469675	Interventional, Randomized, Crossover Assignment	Currently Recruiting	USA	To use non-invasive magnetic and electrical stimulation to strengthen motor circuits between the brain and hands	SCI >=12m iSCI w/ >= 3/5 strength of finger muscles	C2-C8	Incomplete	Chronic	MEP Hand Dexterity Grip Strength Neurophysiology	No	No	Yes	Yes	No	No	No	Combination	TMS will be combined with either electrical stimulation of the median nerve at the wrist; or electrical transcutaneous stimulation of the cervical spinal cord. Magnetic and electrical stimulation will be precisely timed so that the pulses arrive at the target spinal motor neurons at roughly the same time	Yes	No	No	No	No	No	No	https://clinicaltrials.gov/ct2/show/NCT02469675?term=NCT02469675&rank=1	Combo brain stim (TMS) with FES (median nerve) or SC stim (UE)
Deep Brain Stimulation in Patients With Incomplete Spinal Cord Injury for Improvement of Gait (DBS-SCI)	SCOPE Clinicaltrials.gov	NCT03053791	Interventional, Single group assignment	Currently Recruiting	Switzerland	Mesencephalic locomotor region deep brain stimulation for improvement of locomotion and gait	AIS C/D, SCI>=6m, can walk 10m	Above T10	Incomplete	Subacute/Chronic	6 Minute Walk TUG, Ashworth SCIM III WISCI II SF-36 Bladder, Bowel, Sexual Function	Yes	No	No	No	No	No	Yes	Brain Stimulation	Unilateral implantation of a Medtronic Activa SC deep brain stimulation system in the mesencephalic locomotor region	No	Yes	No	No	Yes	No	No	https://clinicaltrials.gov/ct2/show/NCT03053791?term=NCT03053791&rank=1	Brain stim (DBS) for gait
Dose-Response Effects of Whole Body Vibration on Spasticity and Walking in SCI (WBV)	SCOPE Clinicaltrials.gov	NCT02340910	Interventional, Single group assignment	Currently Recruiting	USA	To understand if standing on a platform and receiving WBV results in decreased spasticity and improved walking ability	AIS C/D, SCI>=6m	Above T12	NS	Subacute/Chronic	Spasticity (Pendulum Test, SCI-SET, Electrophysiology) Walking Speed, Endurance, Pattern Strength, Pain	Yes	No	No	No	No	Yes	No	Whole-body Vibration	WBV for different durations	No	Yes	No	No	No	No	No	https://clinicaltrials.gov/ct2/show/NCT02340910?term=NCT02340910&rank=1	WBV (Le)
Brainwave Control of a Wearable Robotic Arm for Rehabilitation and Neurophysiological Study in Cervical Spine Injury (CSI:Brainwave)	SCOPE Clinicaltrials.gov Unite2Fight Paralysis	NCT02443558	Interventional, Non-randomized, parallel assignment	Not yet open for recruitment	Greece	Brainwave Control of a Wearable Robotic Arm for Rehabilitation and Neurophysiological Study in Cervical Spine Injury	Age >=14 years	NS	NS	NS	Brain Computer Interface Control SCIM III	No	No	No	No	No	No	Yes	Robotics	Emotiv EPOC wireless EEG headset use for control of MERCURY v2.0 robotic arms, a non-commercial 6-degree-of-freedom bimanual robotic arms device	Yes	No	No	No	No	No	No	https://clinicaltrials.gov/ct2/show/NCT02443558?term=NCT02443558&rank=1	Robotics (brain-controlled, UE)
Indego Exoskeleton After SCI	SCOPE Clinicaltrials.gov	NCT02793635	Interventional, Single group assignment	Currently Recruiting	USA	To assess the use of Indego as a gait training tool for subjects with complete or incomplete paraplegia as a result of spinal cord injury (SCI) who have preserved lower extremity function. It is hypothesized that subjects with complete or incomplete paraplegia who have preserved their lower extremity function will experience functional improvements after gait training with the Indego exoskeleton.	Present with paraplegia resulting from a complete or incomplete (AIS A, B, C, or D) Spinal Cord Injury (>1 year post-injury), with preserved LE function Able to ambulate 14 meters with assist of 2 people and no orthostasis.	NS	Both	Chronic	Functional Ambulation Category 10 Meter Walk Test 6 Minute Walk Test	Yes	No	No	No	No	No	No	Robotics	Indego powered exoskeleton use as a gait training device	No	Yes	No	No	No	No	No	https://clinicaltrials.gov/ct2/show/NCT02793635?term=NCT02793635&rank=1	Robotics (exoskeleton, LE)
Restoring Walking With a Powered Exoskeleton After Spinal Cord Injury	SCOPE Clinicaltrials.gov Craig H Neilsen	NCT02322125	Interventional, Single group assignment	Currently Recruiting	Canada	Use the ReWalk exoskeleton to train walking in individuals with chronic, severe spinal cord injury	Traumatic SCI >=1year	NS	NS	Chronic	6 minute walk test (6MW) 10 meter walk test (10MW) Manual Muscle Strength Testing Functional Ambulation Profile Balance Somatosensory Percep Threshold McGill Pain Questionnaire	Yes	Yes	No	Yes	No	No	No	Robotics	Use of ReWalk Exoskeleton to train walking in individuals with chronic SCI. Intensive exoskeleton training	No	Yes	Yes	No	No	No	Yes	https://clinicaltrials.gov/ct2/show/NCT02322125?term=NCT02322125&rank=1	Robotics (exoskeleton, LE)
The WISE Trial - Walking Improvement for SCI With Exoskeleton (WISE)	SCOPE Clinicaltrials.gov	NCT02943915	Interventional, Randomized, Parallel Assignment	Currently Recruiting	USA	To compare exoskeleton gait training with standard gait training or no gait training in community-dwelling participants with chronic incomplete spinal cord injury	AIS C/D	C1-T10	Incomplete	Chronic	10 Meter Walk 6 Minute Walk TUG WISCI ISNCSCI, AIS SCIM III, QoL	Yes	Yes	No	No	Yes	Yes	Yes	Robotics	Exoskeleton Gait Training (BWSTT) 3X/wk for 12wks vs. standard gait training (BWSTT) 3X/wk for 12wks or no gait training/usual activity for 12wks	No	Yes	No	No	Yes	Yes	Yes	https://clinicaltrials.gov/ct2/show/NCT02943915?term=NCT02943915&rank=1	Robotics (exoskeleton, LE)
Algorithmic-Based Evaluation and Treatment Approach for Robotic Gait Training	SCOPE Clinicaltrials.gov	NCT03057652	Interventional, Randomized, Crossover Assignment	Currently Recruiting	USA	The purpose of this study is to develop an algorithmic-based evaluation and treatment approach for wearable robotic exoskeleton (WRE) gait training for patients with neurological conditions.	SCI >=6m	NS	NS	Subacute/Chronic	10 Meter Walk 6 Minute Walk Surface EMG Oxygen Consumption Gait Kinematics Bone Mineral Density	Yes	Yes	No	No	No	Yes	No	Robotics	ReWalk, Ekso, and REX systems; randomly assigned order of device use	No	Yes	No	Yes	No	No	No	https://clinicaltrials.gov/ct2/show/NCT03057652?term=NCT03057652&rank=1	Robotics (exoskeleton, LE)
Acute Intermittent Hypoxia on Leg Function Following Spinal Cord Injury	Unite2Fight Paralysis Clinicaltrials.gov	NCT02274116	Interventional, Randomized, Crossover Assignment	Currently Recruiting	USA	To determine how the nervous system controlling leg muscles is altered following spinal cord injury and how they may be affected by brief periods of low oxygen inhalation over time. The investigators hypothesize: Acute intermittent hypoxia (AIH) exposure will increase maximum voluntary leg strength, increase multijoint reflex excitability of leg muscles, increase walking performance in persons wi…	SCI>= 1year	C4-T12	Incomplete	Chronic	Walking speed, endurance Muscle coordination, strength and spasticity	Yes	No	No	No	No	Yes	No	Intermittent Hypoxia	AIH vs sham intermittent room air	No	Yes	No	No	No	No	No	https://clinicaltrials.gov/show/NCT02274116	Intermittent hypoxia (LE) with walking training
Effects of Breathing Mild Bouts of Low Oxygen on Limb Mobility After Spinal Injury	Unite2Fight Paralysis Clinicaltrials.gov	NCT02323945	Interventional, Randomized, Crossover Assignment	Currently Recruiting	USA	The goal of the study is to understand the mechanisms by which intermittent hypoxia enhances motor function and spinal plasticity (ability of the nervous system to strengthen neural pathways based on new experiences) following SCI	SCI>= 1year	At or below C2 and above T12	Incomplete	Chronic	Walking speed, endurance Muscle coordination, strength, foot kinematics and forces during overground walking Presence of genetic polymorphisms	Yes	No	No	No	No	Yes	No	Intermittent Hypoxia	AIH vs SHAM with or without strength and walking training	No	Yes	No	No	No	No	No	https://clinicaltrials.gov/ct2/show/NCT02323945?term=spinal+cord+injury&rank=484	Intermittent hypoxia (LE) with walking training
Effects of Caffeine and Low Oxygen Therapy on Leg Function in Human Spinal Cord Injury	Unite2Fight Paralysis Clinicaltrials.gov	NCT02323698	Interventional, Randomized, Crossover Assignment	Currently Recruiting	USA	To understand how caffeine may augment the effects of intermittent hypoxia on motor function and spinal plasticity (ability of the nervous system to strengthen neural pathways based on new experiences) following SCI	SCI>= 1year	At or below C2 and above T13	Incomplete	Chronic	Walking speed, endurance Muscle coordination, strength, foot kinematics and forces during overground walking	Yes	No	No	No	No	Yes	No	Combination	Intermittent hypoxia with Drug (Caffeine)	No	Yes	No	No	No	No	No	https://clinicaltrials.gov/ct2/show/study/NCT02323698?term=spinal+cord+injuries&rank=139	Intermittent hypoxia (LE) with caffeine
AIH-induced Walking Recovery After Subacute SCI	Unite2Fight Paralysis Clinicaltrials.gov	NCT02632422	Interventional, Randomized, Parallel Assignment	Currently Recruiting	USA	To determine how the nervous system controls leg muscles is important for walking in subjects following a spinal cord injury (SCI) and how they may be affected by brief periods of low oxygen inhalation over time.	SCI>= 1year	At or below C2 and above T14	NS	Acute	TUG 6MWT 10MWT Change in pain, spasticty, autonomic dysreflexia	Yes	No	No	No	No	No	No	Intermittent Hypoxia	Ambulatory vs non-ambulatory participants receive daily AIH for 10 days with walking practice if in ambulatory group	No	Yes	No	No	No	No	No	https://clinicaltrials.gov/ct2/show/NCT02632422?term=NCT02632422&rank=1	Intermittent hypoxia (LE) with walking training
Long-term PAS in Rehabilitation After SCI	Unite2Fight Paralysis Clinicaltrials.gov	NCT03045744	Interventional, Single group assignment	Enrolling by invitation	Finland	Seen that long-term paired associative stimulation is capable of restoring voluntary control over some paralyzed muscles and enhancing motor output in the weak muscles. In this study, the investigators will administer long-term paired associative stimulation to incomplete SCI patients in a long-term manner, keeping each patient in the study for as long as continuous improvement is observed.	iSCI	NS	Incomplete	NS	Daniels and Worthingham's Muscle Testing	No	No	No	No	No	Yes	No	Combination	Paired associative stimulation (PAS) administered 3 times per week. PAS comprises transcranial magnetic stimulation and peripheral nerve stimulation	Yes	Yes	No	No	No	No	No	https://clinicaltrials.gov/ct2/show/NCT03045744	Combo (brain and peripheral stim - Paired Associative stim, so TMS plus peripheral nerve stim)
Patterned Functional Electrical Stimulation (FES) Ergometry of Arm and Shoulder in Individuals With Spinal Cord Injury	Unite2Fight Paralysis Clinicaltrials.gov	NCT01005615	Interventional, Randomized, Crossover Assignment	Ongoing, not recruiting	USA	To determine whether functional electrical stimulation (FES) promotes neurological and physical recovery in patients with spinal cord injury (SCI).	AIS A/B Chronic injury > 12 months and < 20 years from the injury	C1-C6	NS	Chronic	X-ray Modified Ashworth Capabilities of Ues Jebsen-Taylor Hand Function Box and Blocks test Range of motion AISA	No	No	Yes	No	Yes	No	No	FES	Trial will be performed in patients with SCI receiving an upper extremities non-FES assisted exercise protocol compared with patients receiving upper extremities ergometry in combination with FES.	Yes	No	No	No	No	No	No	https://www.clinicaltrials.gov/ct2/show/NCT01005615?term=NCT01005615&rank=1	FES (UE)
Combination Therapy With Dalfampridine and Locomotor Training for Chronic, Motor Incomplete Spinal Cord Injury	Unite2Fight Paralysis Clinicaltrials.gov	NCT01621113	Interventional, Randomized, Parallel Assignment	Currently Recruiting	USA	To determine the efficacy, safety, and tolerability of treatment with dalfampridine in combination with locomotor training in persons with chronic, motor incomplete SCI	AIS C/D SCI>=1year	C4-T10, inclusive	Incomplete	Chronic	6MWT, 10MWT, other walking tests MAS LEMS Berg SCIIM	Yes	Yes	No	No	No	No	Yes	Combination	Locomotor training with extended release dalfampridine tablets or placebo	No	Yes	No	No	Yes	No	No	https://clinicaltrials.gov/ct2/show/NCT01621113?term=acorda&rank=17	locomotor training (with drug)
Locomotor Training With Exoskeleton EKSO-GT in Patients With Incomplete Motor Spinal Cord Injury in a Hospital Setting	Unite2Fight Paralysis Clinicaltrials.gov	NCT02600013	Observational, Cohort	Currently Recruiting	Italy	To describe the responses to rehabilitative training with the robotic exoskeleton EKSO-GT in patients with incomplete motor Spinal Cord Injury (AIS C or D)	AIS C/D	NS	Incomplete	NS	Walking tests Pain Spasticity Strength	Yes	No	No	No	No	Yes	Yes	Robotics	EKSO-GT rehabilitative tool is employed during inpatient intensive rehabilitation in a 3rd level Italian hospital. Safety and tolerability of the device are also assessed and described.	No	Yes	No	Yes	Yes	No	Yes	https://clinicaltrials.gov/ct2/show/NCT02600013?term=spinal+cord+injury&rank=176	Robotics (exoskeleton, LE)
Restoration of Upper Limb Function in Individuals With Sub-Acute Spinal Cord Injury (MCRCT)	Unite2Fight Paralysis Clinicaltrials.gov	NCT01292811	Interventional, Randomized, Parallel Assignment	Ongoing, not recruiting	Canada	To evaluate the efficacy of functional electrical stimulation based upper limb intervention for people with tetraplegia	Sci < 6m	C4-C7	Incomplete	Acute/Subacute	FIM GRASP Toronto Rehab Hand Function Test Jamar® Hydraulic Hand Dynamometer to measure grip and pinch force Action Research Arm Test SCIM	No	No	Yes	No	No	Yes	Yes	FES	FES vs conventional OT	Yes	No	No	No	No	No	Yes	https://clinicaltrials.gov/ct2/show/NCT01292811?term=spinal+cord+injury&rank=147	FES (UE)
Mobility and Therapeutic Benefits Resulting From Exoskeleton Use in a Clinical Setting (SC140121 Study 1)	Unite2Fight Paralysis Clinicaltrials.gov	NCT03082898	Interventional, Non-randomized, parallel assignment	Currently Recruiting	USA	To determine if regular dosing of exoskeleton walking will facilitate neurological or functional recovery in some individuals with SCI, particularly those with incomplete injuries	AIS A/B/C/D	SCI and NLI C5 or lower	Both	Subacute/Chronic	10MWT, 6MWT WICSII, FIM, TUG Borg MAS AISA	Yes	Yes	No	No	Yes	No	Yes	Robotics	Regular dosing of Indego Exoskeleton walking.	No	Yes	No	No	Yes	No	No	https://clinicaltrials.gov/ct2/show/NCT03082898?term=spinal+cord+injury&rank=600	Robotics (exoskeleton, LE)
Improving Motor Function After Spinal Cord Injury	Unite2Fight Paralysis Clinicaltrials.gov	NCT01915095	Interventional, Randomized, Crossover Assignment	Currently Recruiting	USA	To examine the physiology of Central Nervous System pathways contributing to the control of upper and lower extremity movements after SCI, and to promote the recovery of extremity movements by using non-invasive brain stimulation and motor training	SCI>6m	Above L5	NS	Subacute/Chronic	MEP	No	No	No	Yes	No	no	No	Brain Stimulation	Repetitive TMS (rTMS) and motor training. Repetitive TMS will be used during hand, arm, leg and foot movements in a task-dependent manner to induce cortical plasticity and enhance voluntary output of the muscles associated with those movements. Second, rTMS will be applied in a task-dependent manner during a visuo-motor training task that also involves movements of the hands, arms, legs or feet	Yes	Yes	No	No	No	No	No	https://clinicaltrials.gov/ct2/show/NCT01915095	Brain stim (rTMS) for UE and LE
Investigational Study of the Ekso Bionics Powered Exoskeleton for High-Dosage Use by Individuals With SCI in a Non-Clinical Environment	Unite2Fight Paralysis Clinicaltrials.gov	NCT02566850	Interventional, Single group assignment	Enrolling by invitation	USA	The purpose of the study is to study the safety and health effects of using the Ekso Bionics powered exoskeleton device in a home setting over a 12-36 month period.	Used ekso device for 20-50 hours already	NS	NS	NS	Adverse events QoL LEMS SCIM II MAS	No	No	No	No	No	Yes	Yes	Robotics	Ekso Bionics determine the practical use of the device in the home environment and will enable Ekso Bionics to gather data to develop a device for use in a home environment.	No	Yes	No	No	Yes	No	Yes	https://clinicaltrials.gov/ct2/show/NCT02566850?term=spinal+cord+injuries&rank=342	Robotics (exoskeleton, LE)
Reactive Stepping Training in Individuals With Spinal Cord Injury	Unite2Fight Paralysis Clinicaltrials.gov	NCT02960178	Interventional, Randomized, Parallel Assignment	Currently Recruiting	Canada	The main objective is to determine if reactive balance training leads to greater improvements in balance reactions, scores on clinical scales, and fall rates compared with conventional walking training.	AIS C/D SCI > 1 year able to stand for 30s unsupported	NS	Incomplete	Chronic	Change in reactive stepping ability (Lean and Release Test) Mini BESTest Score Activities-specific Balance Confidence Scale Community Balance and Moility spatiotemporal measures of gait Falls efficacy scale	Yes	Yes	No	No	No	No	No	Activity-based	Conventional walking training vs perturbation based training	No	Yes	Yes	No	No	No	No	https://clinicaltrials.gov/ct2/show/NCT02960178?term=spinal+cord+injury&rank=206	Balance training
Mirror Neuron Network Based Motor Imagery Training to Improve Brain Computer Interface Performance in Spinal Cord Injury Patients (BCI)	Clinicaltrials.gov	NCT03098927	Interventional, Randomized, Crossover Assignment	Currently Recruiting	USA	To demonstrate that a virtual reality based motor imagery training program will improve brain computer interface (BCI) performance and motor function in quadriplegic subjects	3m > SCI > 6m	C5-C7	Incomplete	Acute	Motor imagery performance Cortical signal generation	No	No	No	Yes	No	No	No	Virtual Reality	Motor imagery training in an immersive virtual reality environment at NASA either immediately or after a 6 week delay	Yes	Yes	No	No	No	No	No	https://clinicaltrials.gov/beta/show/NCT03098927?term=spinal+cord+injury&recrs=abdf&rslt=Without&type=Intr&draw=1&rank=18	Virtual rReality (I think for UE, but can't be certain)
Treatment for Chronic Spinal Cord Injury: Surgery With Rehabilitation vs Rehabilitation	Clinicaltrials.gov	NCT02663310	Interventional, Randomized, Parallel Assignment	Currently Recruiting	China	To investigate the efficacy of surgical decompression/untethering, combined with weight bearing rehabilitation, on neurological recovery following chronic spinal cord injury	AIS A SCI> 1 year	T1-T12	Complete	Chronic	Kunming locomotor index SCIM AISA MAS	Yes	No	No	No	Yes	No	Yes	Other	Surgery with rehabilitation after vs just rehabilitation	No	Yes	No	No	No	No	No	https://clinicaltrials.gov/beta/show/NCT02663310?term=spinal+cord+injury&recrs=abdf&rslt=Without&type=Intr&draw=1&rank=19	Weight bearing after decompression surgery
Intermittent Hypoxia to Enhance Motor Function After Spinal Cord Injury	Clinicaltrials.gov	NCT03071393	Interventional, Randomized, Crossover Assignment	Currently Recruiting	USA	This study will examine if acute intermittent hypoxia (brief episodes of breathing lower oxygen), which has been shown to enhance plasticity and motor output, can enhance functional outcomes and muscle activation in individuals with spinal cord injury. Our aim is to assess breathing, sitting, standing and walking functional ability before and after acute intermittent hypoxia, compared to a sham t…	SCI > 6m	C4-T12	NS	Subacute/Chronic	NRS Breathing tests Trunk and hip positions TUG 10MWT Sit to stand test	Yes	Yes	No	No	No	No	No	Intermittent Hypoxia	2 visits of intermittent hypoxia or SHAM treatment	No	Yes	No	No	No	No	No	https://clinicaltrials.gov/beta/show/NCT03071393?term=spinal+cord+injury&recrs=abdf&rslt=Without&type=Intr&draw=1&rank=23	Intermittent hupoxia (LE)
Lower Limb Function After Spinal Cord Injury	Clinicaltrials.gov	NCT02635893	Interventional, Randomized, Crossover Assignment	Currently Recruiting	USA	This is a randomized, experimental study that examines the physiology of central nervous system pathways contributing to the control of bilateral movements in individuals with spinal cord injuries and promotes the recovery of lower-limb motor function through the use of stimulation and locomotor training.	AIS A/B/C/D SCI >= 1m	Above L5	Both	All	Changes in motor evoked potential size	No	No	No	Yes	No	No	No	Combination	Drug: D-Cycloserine administered with or without locomotor training and with or without magnetic stimulation or electrical stimulation	No	Yes	No	No	No	No	No	https://clinicaltrials.gov/beta/show/NCT02635893?term=spinal+cord+injury&recrs=abdf&rslt=Without&type=Intr&draw=1&rank=63	Combo of a drug and either brain stim or FES during locomotor training
Enhancing STDP After Spinal Cord Injury	Clinicaltrials.gov	NCT02701777	Interventional, Randomized, Crossover Assignment	Not yet open for recruitment	USA	Paired pulse induced spike-timing dependent plasticity (STDP) enhances synaptic strength between residual CST axons and spinal motoneurons (SMNs) resulting in temporary improvements in upper-limb function in humans with incomplete cervical SCI. Motor training will be combined with paired-pulse STDP stimulation to further enhance plasticity and behavioral recovery.	SCI > 2m AIS A/B/C/D	Above L5	Both	All	Changes in amplitude of Motor evoked potential size	No	No	No	Yes	No	No	No	Combination	With or without STDP with or without Seromycin/Dextromethorphan/placebo with or without training	Yes	No	No	No	No	No	No	https://clinicaltrials.gov/beta/show/NCT02701777?term=spinal+cord+injury&recrs=abdf&rslt=Without&type=Intr&draw=1&rank=68	Combo of drug plus paired pulse stim (brain & peripheral stim)
Multimodal Exercises to Improve Leg Function After Spinal Cord Injury	Clinicaltrials.gov	NCT01740128	Interventional, Randomized, Crossover Assignment	Ongoing, not recruiting	USA	he investigators' exercise research study will compare two different programs with the specific goal of improving conscious control of patients' muscles below the injury. The investigators will compare the effects of these exercise programs on a variety of outcomes, including gait speed, balance, strength, and muscle activation in response to brain stimulation. The investigators hypothesize that …	SCI > 1 year For exercise protocol, must have severity of Grade C or D on ASIA Impairment Scale, or volitional strength of at least 1/5 in two or more key lower extremity muscles, as well as at least 3/5 in both shoulder and elbow muscles	C2 - T12	Incomplete	Chronic	MEP AISA Berg MAS 10MWT Grasp test QoL	Yes	Yes	Yes	Yes	Yes	No	No	Combination	Each person will undergo two different exercise rehabilitation strategies: robotic body-weight-supported treadmill training; and balance training combined with skilled arm or hand exercises.	No	Yes	No	No	No	No	No	https://clinicaltrials.gov/beta/show/NCT01740128?term=spinal+cord+injury&recrs=abdf&rslt=Without&type=Intr&draw=1&rank=99	Robotics (Lokomat)
Dual-task Obstacle Crossing Training in Ambulatory Subjects With Spinal Cord Injury	Clinicaltrials.gov	NCT02917590	Interventional, Randomized, Crossover Assignment	Ongoing, not recruiting	Thailand	Is dual-task obstacle crossing training more efficiently than single-task obstacle crossing training on the improvement of walking ability, balance ability, and lower extremity muscle strength in ambulatory subjects with spinal cord injury	Ambulatory Traumatic or non-progressive SCI > 3 months	NS	NS	All	10MWT TUGT FTSST	Yes	No	No	No	No	Yes	No	Activity-based	Walk at comfortable speed with obstacles - one group is asked to perform colour stroop task while other group is not	No	Yes	No	No	No	No	No	https://clinicaltrials.gov/beta/show/NCT02917590?term=spinal+cord+injury&recrs=abdf&rslt=Without&type=Intr&draw=2&rank=103	Overground Gait Training (incorporating obstacle training)
Task-specificity for Locomotor Recovery Following SCI	Clinicaltrials.gov	NCT03144388	Interventional, Randomized, Parallel Assignment	Not yet open for recruitment	USA	The goal of the present study is to delineate the relative contributions of amount of task-specific training on locomotor outcomes in individuals with iSCI. Using a cross-over, randomized clinical trial design, the investigators anticipated non-specific (i.e., non-stepping) training activities would result in smaller improvements as compared to task-specific (stepping) training. The investigators…	SCI > 1 year Ability to walk with physical assistance	T10 and above	Incomplete	Chronic	Walkiong speed Walking distance	Yes	No	No	No	No	No	No	Activity-based	Variable Stepping Training vs Variable Non-specific Training	No	Yes	No	No	No	No	No	https://clinicaltrials.gov/beta/show/NCT03144388?term=spinal+cord+injury&recrs=abdf&rslt=Without&type=Intr&draw=2&rank=183	Overground Gait Training (manipulating amount of task-specificty)
Neural Adaptation After Tendon Transfer and Training in Tetraplegia	Clinicaltrials.gov	NCT02768103	Interventional, Single group assignment	Currently Recruiting	USA	The investigators have demonstrated in an ongoing study, the functional gains after surgery can be improved with a focused therapy program to retrain the transferred muscle. The propose of this study is to examine the cortical mechanisms that drive successful muscle re-education after surgery.	SCI <> 1 year	C4-C7	NS	Chronic	pinch force functional MRI BOLD signal from motor cortex EMG	No	No	Yes	No	No	No	No	Activity-based	10 week task based training in home setting after surgery	Yes	No	No	No	No	No	Possibly	https://clinicaltrials.gov/beta/show/NCT02768103?term=spinal+cord+injury&recrs=abdf&rslt=Without&type=Intr&draw=2&rank=196	UE exercises after surgery
Exoskeleton and Spinal Cord Stimulation for SCI	Clinicaltrials.gov	NCT03096197	Interventional, Randomized, Factorial Assignment	Currently Recruiting	USA	The overall aim of this project is to assess the effect of combining transcutaneous lumbosacral stimulation (TLS) during Exoskeleton Assisted Walking (EAW) compared to EAW alone without stimulation on walking recovery.	SCI > 6 years Non-walker LEMS >- 16	C6 - T10	NS	Chronic	Change in 6MWT, 10MWT Berg Lems	Yes	Yes	No	No	Yes	No	No	Combination	Exoskeleton assisted walking (EAW) with lumbrosacral stimulation vs just EAW	No	Yes	No	No	No	No	No	https://clinicaltrials.gov/beta/show/NCT03096197?term=spinal+cord+injury&recrs=abdf&rslt=Without&type=Intr&draw=3&rank=225	Combo (SC stim with robotoics), LE
Improving Ambulatory Community Access After Paralysis	Clinicaltrials.gov	NCT01570816	Interventional, Single group assignment	Ongoing, not recruiting	USA	The purpose of this research study is to evaluate the effectiveness of functional electrical stimulation (FES) provided by an implanted pulse generator (IPG) in correcting hip, knee and ankle function to improve walking in people with partial paralysis.	problems walking because of paralysis for more than 6 months	NS	NS	Subacute/Chronic	Walking tests	Yes	No	No	No	No	No	No	FES	Surgical implantation of an 8 channel pulse generator to stimulate paralyzed muscles of the lower extremities	No	Yes	No	No	Yes	No	Yes	https://clinicaltrials.gov/beta/show/NCT01570816?term=spinal+cord+injury&recrs=abdf&rslt=Without&type=Intr&draw=3&rank=255	FES (implanted, LE)
Gait Adaptation for Stroke Patients With Augmented Reality (GASPAR)	Clinicaltrials.gov	NCT02808078	Interventional, Randomized, Parallel Assignment	Currently Recruiting	Switzerland	The main objective is to test whether a 4 weeks gait rehabilitation program that uses augmented reality is superior to a conventional treadmill training program of equivalent intensity	SCI in the acute to sub-acute phase <= 40 days Need for gait rehabilitation in at least one of: Paresis of LEs, balance disorders. no walking at entry due to neurological injury Ability to walk 2 minutes without or with minimal aid	NS	NS	Acute	Walking tests Postural control Fear of Falling Scale Perception of Intervention Questionarre	Yes	Yes	No	No	No	No	No	Virtual Reality	Gait training with ugmented reality vs standard gait training	No	Yes	No	Yes	Yes	No	No	https://clinicaltrials.gov/beta/show/NCT02808078?term=spinal+cord+injury&recrs=abdf&rslt=Without&type=Intr&draw=3&rank=253	Virtual reality (with gait traiining)
Sit-to-stand With Feedback in SCI Patients	Clinicaltrials.gov	NCT02913911	Interventional, Randomized, Parallel Assignment	Ongoing, not recruiting	Thailand	Does the utility of external feedback in terms of goal-directed LLL approach during STS training immediately improve functional ability relating to walking in ambulatory patients with SCI? Does the utility of LLL feedback improve functional ability relating to walking in ambulatory patients with SCI after 2-week training?	Ambulatory spinal cord injury patients	NS	NS	NS	10MWT	Yes	No	No	No	No	No	No	Other	Sit to stand training with or without external feedback	No	Yes	No	No	No	No	No	https://clinicaltrials.gov/beta/show/NCT02913911?term=spinal+cord+injury&recrs=abdf&rslt=Without&type=Intr&draw=3&rank=224	LE exs (sit to stand)
Lakeshore Examination of Activity and Disability Exercise Response Study (LEADERS)	Clinicaltrials.gov	NCT02533882	Interventional, Randomized, Parallel Assignment	Currently Recruiting	USA	This study will examine the effectiveness of two types of group exercise classes on the health and functional status in inactive adults age 18-65 with neurological conditions.	Able to use arms or arms/legs for exercise Ambulatory or use manual wheelchair	NS	NS	NS	Grip strenght LE and UE strength testing TUG Balalnce Pain Fatigue	No	Yes	Yes	No	No	Yes	No	Activity-based	Assigned to one of three groups; Movement to Music, Adapted Yoga, or a waitlist group who will complete a home-based exercise intervention of either Movement to Music or Adapted Yoga.	Yes	Yes	No	No	No	No	No	https://clinicaltrials.gov/beta/show/NCT02533882?term=spinal+cord+injury&recrs=abdf&rslt=Without&type=Intr&draw=3&rank=218	UE & LE exs (movt to music or yoga)
Virtual Sailing Simulator in Individuals With Spinal Cord Injury (VSail)	SCOPE Clinicaltrials.gov	NCT01491789	Interventional, Single group assignment	Currently Recruiting	USA	The research is being done to look at the benefits of a recreational and therapeutic program for people with spinal cord injury using the VSail-Access sailing simulator.	AIS A-D, SCI>=6m	C1-S1	Both	Subacute/Chronic	AISA QoL Functional reach test Grasp/pinch test Sailing Ability Questionnaire	No	Yes	Yes	No	Yes	No	No	Virtual Reality	Sailing simulator	Yes	No	No	No	Yes	No	No	https://clinicaltrials.gov/ct2/show/NCT01491789?term=NCT01491789&rank=1	Virtual reality (UE & Trunk)
Transcranial Magnetic Stimulation (TMS) for Upper Limb Dysfunction in Spinal Cord Injury: a Feasibility Study (TUSI)	Unite2Fight Paralysis Clinicaltrials.gov	NCT02914418	Interventional, Randomized, Crossover Assignment	Completed	United Kingdom	The purpose of this study will be to assess the feasibility of using TMS with iTBS paradigm to treat sensorimotor dysfunction in people with incomplete spinal cord injury affecting the upper limbs.	AIS C/D SCI > 3m Spasticity affecting upper limbs with a Modified Ashworth scale (MAS) 2 or above	NS	Incomplete	All	Number of participants recruited, how many completed intervention,number of adverse events MAS RoM AIS SCIM	No	No	Yes	No	Yes	No	Yes	Brain Stimulation	Transcranial Magnetic Stimulation using iTBS Paradigm	Yes	No	No	No	No	No	Yes	https://clinicaltrials.gov/ct2/show/NCT02914418?term=spinal+cord+injury&rank=174	Brain stim (TMS, UE)
Treatment of Pain and Autonomic Dysreflexia in Spinal Cord Injury With Deep Brain Stimulation	Unite2Fight Paralysis Clinicaltrials.gov	NCT02006433	Interventional, Non-randomized, Single group assignment	Currently Recruiting	USA	The Investigators propose an investigation of the safety of deep brain stimulation (DBS) for the alleviation of chronic neuropathic pain in patients with spinal cord injury (SCI). Aim 4 is to determine whether prolonged PAG/PVG stimulation (for 40 weeks) leads to cumulative changes in chronic pain severity or in the motor or autonomic symptoms of chronic SCI patients.	Neuropathic pain at or below level of injury AIS A-D	T12 or above	Both	Chronic	general physical and mental wellbeing Pain Autonomic motor function Voluntary motor function	No	No	No	No	Yes	No	No	Brain Stimulation	Deep brain stimulation	Yes	Yes	No	No	No	No	Possibly	https://clinicaltrials.gov/ct2/show/NCT02006433?term=spinal+cord&rank=353	DBS (for voluntary mvt)
Safety and Efficacy of SC0806 (Fibroblast Growth Factor 1 and a Device) in Traumatic Spinal Cord Injury Subjects	Clinicaltrials.gov	NCT02490501	Interventional, Randomized, Parallel Assignment	Currently Recruiting	Sweden	study in subjects with complete Traumatic Spinal Cord Injury, where the active treatment consists of a surgical implantation of SC0806 (a biodegradable device with heparin-activated FGF1 and nerve implants) to test safety and feasibility	AIS A Traumatic SCI 4m < SCI < 60m	T2-T11	Complete	All	Adverse Events MEP	No	No	No	Yes	No	No	No	Other	6 subjects will be randomized to a surgical procedure where SC0806 will be implanted into the spinal cord and receive specific walking training, and 3 subjects will be randomized to specific walking training only.	No	Yes	No	No	No	No	Yes	https://clinicaltrials.gov/beta/show/NCT02490501?term=spinal+cord+injury&recrs=abdf&rslt=Without&type=Intr&draw=1&rank=79	Overground gait training with biologic
Evaluation of Sensory-motor Response to Low-level Laser Therapy for the Treatment of Spinal Injuries	Clinicaltrials.gov	NCT03031223	Interventional, Randomized, Parallel Assignment	Currently Recruiting	Brazil	Evaluate the effect of LLLT on the sensory-motor response in individuals having suffered a spinal cord injury.	partial spinal injury; patients with tetraplegia or paraplegia SCI < 1 year	C3-L5	Incomplete	Chronic	Electromyography	No	No	No	No	No	No	No	Other	Low level laser therapy vs laser therapy is applied at low intensity without emitting radiation.	Yes	Yes	No	No	No	No	No	https://clinicaltrials.gov/beta/show/NCT03031223?term=spinal+cord+injury&recrs=abdf&rslt=Without&type=Intr&draw=2&rank=146	Low level laser (EMG outcome), not sure if UE or LE
A Neuroprosthesis for Seated Posture and Balance (Trunk Protocol)	Clinicaltrials.gov	NCT01474148	Interventional, Single group assignment	Currently Recruiting	USA	The purpose of this study is to evaluate a surgically implanted functional electrical stimulation (FES) system to facilitate stability of the trunk and hips. FES involves applying small electric currents to the nerves, which cause the muscles to contract.	AIC A-C SCI > 6m	C4-T12	Both	Subacute/Chronic	Effect of Trunk stimulation on control seated posture, respiration, seated interface pressures, reach ability, seated stability & personal mobility.	No	Yes	No	No	No	No	No	FES	Implanted Neuroprosthesis for Seated Posture and Balance, Trunk implanted electrical stimulation system, Implanted trunk control neuroprosthesis, Implanted FNS	Yes	No	No	No	No	No	No	https://clinicaltrials.gov/beta/show/NCT01474148?term=spinal+cord+injury&recrs=abdf&rslt=Without&type=Intr&draw=3&rank=263	FES (implanted, trunk)
Interactive Motor Imagery in Virtual Reality	SCOPE Clinicaltrials.gov	NCT02149186	Interventional, Single group assignment	Currently Recruiting	Switzerland	This project will build and test the first rehabilitation system employing virtual reality (VR)-based observation, motor imagery and execution to treat lower-limb neuropathic pain and motor dysfunction in participants with an iSCIo/neurological disorder. Patients using the system will control virtual representations of their legs to engage in entertaining gaming interactions.	time since injury: chronic > 1 year; acute < 3 months) ASI C or D neuropathic pain and/or motor deficits	NS	Incomplete	Acute/Chronic	Sensorimotor Assessment Pain questionnaire structured pain interview transcutaneous electrical stimulation of superficial nerves information about the motor level of the lesion, the sensory levels of the lesion (light touch and pin prick), ADL examining gait speed, transcranial magnetic stimulation	Yes	No	No	No	Yes	No	Yes	Virtual Reality	Device: iCTuS-L	No	Yes	No	No	Yes	No	No	https://clinicaltrials.gov/ct2/show/NCT02149186?term=NCT02149186&rank=1	Virtual reality (LE)
VIT-ARMin Virtual, Intensified and Patient-tailored Robotic Arm Therapy With the Exoskeleton Robot ARMin (VIT-ARMin)	Unite2Fight Paralysis Clinicaltrials.gov	NCT02720341	Interventional, Single group assignment	Currently Recruiting	Switzerland	Consideration-of-Concept Trial (stage 1) on robotic therapy of the upper extremity with the ARMin therapy robot in healthy subjects and patients with neurological disease. The goal is to enhance treatment efficacy to an extent that the improvement in motor function is meaningful for the individual patient.	modified Ashworth Scale ≤3	NS	NS	NS	performance tests (kinematic and kinetic data) in virtual reality on the ARMin robot EMG for muscle activity Muscle strength Questionnaire on interaction, time + effort Detection thresholds	No	No	Yes	No	No	Yes	No	Robotics	Therapy on ARMin robotic device	Yes	No	No	Yes	No	No	No	https://clinicaltrials.gov/ct2/show/NCT02720341?term=spinal+cord+injury&rank=605	Robotics (UE)
Corticospinal Excitability After rTMS in Spinal Cord Injury Patients	Unite2Fight Paralysis Clinicaltrials.gov	NCT03014999	Interventional, Randomized, Crossover Assignment	Currently Recruiting	Brazil		AIS C/D	Thoracis or Lombar level	Incomplete	Subacute/Chronic	Spasticity Spinal excitability Cortical excitability	No	No	No	Yes	No	No	No	Brain Stimulation	High frequency rTMS (repetitive Transcranial Magnetic Stimulation) vs low frequency rTMS vs sham rTMS	No	Yes	No	No	No	No	No	https://clinicaltrials.gov/ct2/show/study/NCT03014999?term=spinal+cord+injury&show_desc=Y#desc	brain stim, rTMS (not sure target function)
Can exoskeleton training improve balance and postural control?	ICORD	N/A			Canada	To determine how different exoskeletons including the Lokomat and Ekso engage your abdominal muscles and how training on either the Lokomat or Ekso improves your seated balance and other similar functional abilities.	you have enough strength in your arms (motor-complete below C7 or motor-incomplete with good upper limb strength)	above T6	Both	Subacute/Chronic	abdominal activity monitored using EMG surface electrodes Seating balance	No	Yes	No	No	No	No	No	Robotics	Use of Lokomat or Ekso	Yes	Yes	No	No	No	No	No	http://icord.org/studies/2016/03/exoskeleton-balance-postural/	Robotics (exoskeleton, LE)
tDCS and VI to Treat Neuropathic Pain and Function in SCI	Unite2Fight Paralysis Clinicaltrials.gov	NCT03052244	Interventional, Randomized, Parallel Assignment	Currently Recruiting	Israel	The tDCS treatment will be coupled with a video of a man walking (creating a visual illusion) in order to enhance functional ability and reduce pain	neuropathic pain following spinal cord injury	NS	NS	NS	SCIM VAS BPI	No	No	No	No	No	No	Yes	Combination	tDCS+VI vs tDCS Sham+VI Sham	No	Yes	No	No	No	No	No	https://clinicaltrials.gov/ct2/show/NCT03052244?term=spinal+cord+injury&rank=496	Brain stim (tDCS, for pain but SCIM outcome)
Study Effects of Intermittent Hypoxia on Restoring Hand Function Following SCI	Wings for Life Clinicaltrials.gov	NCT01272336	Interventional, Randomized, Crossover Assignment	Completed	USA	The goal of the study is to examine the effects of repeated breathing episodes of mild intermittent hypoxia (reduced oxygen) training on hand strength and grasping ability following cervical spinal injury, and to determine whether these changes result in improved hand function.	iSCI > 1 year	Below C5 and above T1	Incomplete	Chronic	Hand grasp Grip Strength	No	No	Yes	No	No	Yes	No	Intermittent Hypoxia	Acute Intermittent Hypoxia vs SHAM	Yes	No	No	No	No	No	No	https://clinicaltrials.gov/beta/show/NCT01272336?term=Randy+D.+Trumbower&rank=5	Intermittent hypoxia (UE)
Gait-like sensorimotor stimulations to improve gait function after SCI	Craig H. Neilsen	NS			Canada	Goal is to test how a training program using gait-like patterned vibrations, in addition to conventional intensive rehabilitation (sub-acute phase) increases recovery of gait function compared to conventional intensive rehabilitation alone	iSCI (AIS C & D) SCI < 6m	NS	Incomplete	Acute/Subacute	Gait performances and characteristics motor function, spasms frequency and severity and spasticity	Yes	No	No	No	No	No	No	Whole-body Vibration	The pattern of vibrations that reproduces gait lower-limb sensory activity is repeated to simulate consecutive steps.	No	Yes	No	No	No	No	No	https://chn.uberresearch.com/details/project/6375035	locomotor training (with sensory - vibration - stim)
NS = Not specified
